# Supplementary material for: Neutrophilia as prognostic biomarker in locally advanced stage III lung cancer
Source: PLoS One. 2018 Oct 10;13(10):e0204490. doi: 10.1371/journal.pone.0204490 (PMC6179235; doi:10.1371/journal.pone.0204490)
Supplement: S1 File — Anonymized analyzed data. (CSV) [file pone.0204490.s008.csv]

age	gender	histology	surgery	tnm_t	tnm_n	tnm_m	stage	tobaco_former	tobaco_active	ps	ct_induction	ct_type_induction	ct_induction_ncycle	delai_ctind_diag	hb_induction	plaq_induction	leuco_induction	pnn_induction	lympho_induction	eosino_induction	mono_induction	ct_conco	rt_alone	no.rt_progression	no.rt_cause	ct_type_conco	ct_conco_ncycle	ct_consolidation	ct_ind_reponse	rt_duration	delay_diag_rt	rt_dose	rt_nfractions	duree.pfs	pfs	lrfs	lfs	rfs	dfs	meta_multi	meta_brain
49.78	2	scc	1	4	1	0	StadeIIIa	1	1	0	0	NA	0		NA	NA	NA	NA	NA	NA	NA	0	1	NA	NA	NA	0	0	NA	52	27.47	65	29	33.87	1	1	1	0	0	0	0
57.2	1	adk	1	0	2	0	StadeIIIa	1	0	0	1	cddp_vnb	3	15.28	14.6	364	8.7	3.3	4.3	0.3	0.7	1	0	NA	NA	cddp_vnb	2	0	NA	45	17.81	66	33	27.1	1	1	1	0	1	0	1
51.35	1	scc	0	4	2	0	StadeIIIb	1	0	0	1	cddp_vnb	6	0.36	13.4	501	9.6	6.6	1.9	0.1	0.9	1	0	NA	NA	other	6	0	CR	47	7.49	65	29	54.31	1	0	0	0	0	0	0
65.45	1	scc	0	4	2	0	StadeIIIb	0	0	1	1	carbo_taxol	3	1.84	15.1	166	9	7.9	1	0.001	0.1	0	1	NA	NA	NA	0	0	NA	57	4.83	65	29	9.69	1	0	0	0	0	0	0
61.64	1	other	0	4	3	0	StadeIIIb	1	1	0	1	other	6	1.35	13.1	363	8	5.5	1.2	0.1	1.1	0	1	NA	NA	NA	0	0	RP	45	6.97	65	29	72.94	1	1	1	0	0	0	0
65.89	1	adk	0	4	2	0	StadeIIIb	1	1	1	1	cddp_vnb	3	1.68	13.2	678	11.6	8.7	1.7	0.2	0.9	1	0	NA	NA	other	7	0	S	58	4.07	66	33	7.33	1	0	0	0	1	0	1
50	1	other	1	4	2	0	StadeIIIb	1	1	0	1	cddp_vnb	3	0.26	13.7	368	8.9	6.3	1.6	0.2	0.7	0	1	NA	NA	NA	0	0	S	52	2.53	66	33	131.42	1	1	0	0	0	0	0
70.17	1	adk	0	4	2	0	StadeIIIb	1	1	0	1	other	6	0.85	13.1	329	8.7	5.9	1.4	0.5	0.9	0	1	NA	NA	NA	0	0	RP	50	7.2	60	30	24.21	1	1	1	0	1	0	0
73.62	1	adk	0	4	3	0	StadeIIIb	1	1	1	1	other	3	1.91	14.9	337	13.6	11.3	1.2	0.1	0.9	0	1	NA	NA	NA	0	0	S	42	10.58	60	30	14.49	1	0	0	0	1	1	0
67	2	other	0	4	2	0	StadeIIIb	0	0	0	1	cddp_vnb	3	0.16	13.3	210	8.2	5.9	1.6	0.1	0.5	1	0	NA	NA	other	7	0	RP	50	2.66	66	33	58.74	1	0	0	0	0	0	0
43.77	1	other	1	0	3	0	StadeIIIb	1	1	1	0	NA	0		NA	NA	NA	NA	NA	NA	NA	0	1	NA	NA	NA	0	0	NA	49	7.69	55	20	20.8	1	0	0	0	1	0	0
44	2	adk	0	4	2	0	StadeIIIb	1	1	0	1	cddp_vnb	3	0.39	14	380	12.8	9.7	2.2	0.1	0.7	1	0	NA	NA	other	7	0	S	44	2.96	66	33	5.65	1	1	0	0	1	0	0
49.89	1	other	0	4	3	0	StadeIIIb	1	0	1	1	other	1	0.23	11.8	647	15.3	11.8	2.5	0.1	0.9	1	0	NA	NA	CDDP/VP16	2	1	RP	53	0.53	66	33	7.98	1	0	0	0	0	0	0
50.95	1	scc	0	4	2	0	StadeIIIb	1	1	0	1	cddp_vnb	3	0.79	14.1	310	7.7	5.4	1.1	0.2	0.9	0	1	NA	NA	NA	0	0	S	46	3.29	66	33	5.95	1	0	0	0	1	0	0
63.43	1	scc	0	4	2	0	StadeIIIb	1	0	0	1	cddp_vnb	3	0.46	13.7	346	9.8	7	2.1	0.1	0.7	0	1	NA	NA	NA	0	0	NA	48	2.96	66	33	8.05	1	0	0	1	0	0	0
64.66	2	adk	0	3	3	0	StadeIIIb	0	0	0	1	cddp_vnb	4	0.23	14.7	307	8.7	7.4	0.9	0.1	0.2	0	1	NA	NA	NA	0	0	RP	52	3.71	66	33	27.7	1	0	0	0	1	0	1
67.82	1	scc	1	4	2	0	StadeIIIb	1	0	0	0	NA	0		NA	NA	NA	NA	NA	NA	NA	0	1	NA	NA	NA	0	0	NA	45	2.63	50	25	13.73	1	0	0	0	0	0	0
45.19	2	other	0	3	3	0	StadeIIIb	1	0	0	1	cddp_vnb	3	0.2	13.3	305	10.6	7.3	2.1	0.4	0.7	0	1	NA	NA	NA	0	0	RP	51	2.76	66	33	7.79	1	0	0	0	1	0	1
67.9	1	scc	0	4	3	0	StadeIIIb	1	0	0	1	cddp_vnb	3	0.82	10.9	602	9.4	6.4	1.6	NA	1.3	0	1	NA	NA	NA	0	0	RP	46	3.55	66	33	7.79	1	1	1	1	0	0	0
74.1	1	adk	1	0	3	0	StadeIIIb	0	0	0	1	cddp_vnb	3	0.59	15.5	194	5.6	3.2	1.6	0.2	0.5	0	1	NA	NA	NA	0	0	S	45	3.55	66	33	13.44	1	0	0	0	1	1	0
63.24	1	scc	0	3	3	0	StadeIIIb	1	1	0	1	cddp_vnb	4	0.3	13.5	228	7.8	6.1	1.8	NA	0.8	0	1	NA	NA	NA	0	0	S	53	3.88	66	33	138.15	0	0	0	0	0	0	0
54.35	2	adk	0	2	3	0	StadeIIIb	1	1	0	1	other	2	1.58	13.4	195	7.7	5.9	1.1	0.1	0.6	0	1	NA	NA	NA	0	0	S	54	3.68	66	33	8.94	1	1	1	1	0	0	0
51.79	1	scc	0	3	2	0	StadeIIIa	1	1	1	1	cddp_vnb	3	0.92	13.6	314	13.5	9	3.2	0.2	1	1	0	NA	NA	cddp_vnb	3	0	RP	51	3.58	66	33	16.36	1	1	1	0	0	0	0
49.36	1	adk	0	4	3	0	StadeIIIb	0	0	0	1	cddp_vnb	3	1.31	13.9	257	7.1	4.3	1.7	0.5	0.6	1	0	NA	NA	other	7	0	S	51	4.04	66	33	8.05	1	1	1	1	0	0	0
73.5	1	scc	0	3	2	0	StadeIIIa	1	1	1	0	NA	0		NA	NA	NA	NA	NA	NA	NA	0	1	NA	NA	NA	0	0	NA	50	0.62	66	33	14.69	1	0	0	0	1	1	0
46.86	1	adk	0	4	0	0	StadeIIIa	0	0	0	1	cddp_vnb	2	0.46	13.7	236	5.9	3.9	1.6	0.001	0.4	1	0	NA	NA	cddp_vnb	2	1	S	51	3.15	66	33	101.03	0	0	0	0	0	0	0
41.46	2	adk	0	3	2	0	StadeIIIa	1	1	1	1	other	4	0.23	11.2	312	10.1	6.8	2.2	0.2	0.8	0	1	NA	NA	NA	0	0	NA	65	2.96	66	33	18	1	1	1	1	0	0	0
73.14	2	scc	0	4	2	0	StadeIIIb	1	1	0	1	cddp_vnb	2	1.31	NA	NA	NA	NA	NA	NA	NA	0	1	NA	NA	NA	0	0	P	62	3.65	66	33	10.81	1	1	1	1	0	0	0
59.53	1	scc	0	3	2	0	StadeIIIa	1	0	0	1	cddp_vnb	3	0.82	13.2	319	6.9	4.2	1.5	0.1	1	0	1	NA	NA	NA	0	0	S	62	4.5	66	33	73.33	0	0	0	0	0	0	0
67.48	1	other	0	3	1	0	StadeIIIa	1	1	1	1	cddp_vnb	3	0.56	NA	NA	NA	NA	NA	NA	NA	0	1	NA	NA	NA	0	0	S	50	3.71	66	33	8.11	1	0	0	0	1	1	0
66.43	2	other	0	2	2	0	StadeIIIa	1	1	0	1	other	4	0.26	13.1	312	7.6	4.9	1.7	0.5	0.5	0	1	NA	NA	NA	0	0	P	48	4.34	65	29	24.18	1	0	0	0	0	0	0
57.41	1	scc	0	2	3	0	StadeIIIb	1	0	0	1	cddp_vnb	6	0.43	14	190	5.1	2.7	1.6	0.1	0.7	0	1	NA	NA	NA	0	0	RP	43	8.31	60	30	17.05	1	0	0	0	1	0	1
66.64	1	adk	0	3	2	0	StadeIIIa	0	0	1	1	cddp_vnb	2	0.23	NA	NA	NA	NA	NA	NA	NA	0	1	NA	NA	NA	0	0	RP	45	2.5	65	29	13.11	1	1	1	1	1	0	0
50.27	1	adk	0	4	0	0	StadeIIIa	1	0	0	1	cddp_vnb	2	1.41	13	510	11.4	10.1	0.8	0.4	0.5	1	0	NA	NA	cddp_vnb	2	0	S	51	3.15	66	33	18.66	1	1	1	0	0	0	0
65.36	1	adk	0	2	3	0	StadeIIIb	1	0	0	1	other	6	0.33	15.8	297	11.2	7.8	2	0.5	0.8	0	1	NA	NA	NA	0	0	RP	47	5.85	56	28	8.57	1	0	0	0	1	1	1
54.99	2	other	1	0	3	0	StadeIIIb	0	0	0	1	cddp_vnb	3	16.79	10.5	387	5.2	3.8	1	0.1	0.4	1	0	NA	NA	cddp_vnb	2	0	CR	44	19.48	66	33	123.89	0	0	0	0	0	0	0
44.26	1	other	0	1	2	0	StadeIIIb	1	1	0	1	carbo_taxol	2	0.53	15	278	10	6.2	2.7	0.2	0.9	1	0	NA	NA	cddp_vnb	2	0	S	53	3.75	66	33	8.8	1	0	0	0	1	0	1
54.59	1	scc	0	4	2	0	StadeIIIb	1	1	1	1	cddp_vnb	1	0.95	11.4	296	12.4	9.9	1.3	0.1	1.1	1	0	NA	NA	cddp_vnb	2	0	P	44	2.07	60	30	3.38	1	1	1	0	0	0	0
56.77	1	adk	0	2	3	0	StadeIIIb	1	1	1	1	carbo_taxol	3	0.2	13.1	377	6	3.8	1.3	0.1	0.8	0	1	NA	NA	NA	0	0	S	46	6.11	60	30	9.56	1	1	0	1	0	0	0
62.97	1	scc	0	4	3	0	StadeIIIb	1	0	0	1	other	6	0.16	13.4	404	19.6	15.8	2.2	0.2	1.4	1	0	NA	NA	cddp_vnb	1	0	P	42	4.6	60	30	9	1	0	0	0	1	0	0
60.06	2	adk	0	2	3	0	StadeIIIb	1	1	0	1	other	6	0.26	13.9	339	10.5	7.2	2.3	NA	1	0	1	NA	NA	NA	0	0	S	46	4.99	66	33	12.91	1	1	1	0	1	1	0
60.92	1	scc	0	2	3	0	StadeIIIb	1	1	0	1	other	6	0.72	12.5	408	7.5	5.7	1	0.1	0.8	0	1	NA	NA	NA	0	0	RP	46	5.95	66	33	11.04	1	1	1	0	1	0	1
69.09	1	adk	0	0	3	0	StadeIIIb	1	1	0	1	other	4	1.35	13.9	254	7.3	5.4	1.3	0.1	0.5	0	1	NA	NA	NA	0	0	CR	44	5.75	60	30	15.67	1	0	0	1	0	0	0
56.84	2	scc	0	2	2	0	StadeIIIa	1	1	0	1	other	4	0.33	14.9	212	9.6	7.8	1	0.01	0.8	0	1	NA	NA	NA	0	0	CR	53	3.71	60	30	8.74	1	0	0	0	1	0	0
61.37	1	other	0	2	2	0	StadeIIIa	1	1	0	1	other	2	0.26	14.2	317	5	2.5	1.8	0.2	0.5	0	1	NA	NA	NA	0	0	RP	51	3.75	66	33	117.29	1	0	0	0	0	0	0
71.76	1	adk	1	0	2	0	StadeIIIa	1	0	0	1	carbo_taxol	3	8.38	14.4	276	8.9	5.9	2.1	NA	0.7	0	1	NA	NA	NA	0	0	RP	48	11.3	66	33	15.93	1	1	1	0	1	0	0
55.73	1	scc	0	4	2	0	StadeIIIb	1	0	0	1	cddp_vnb	3	0.66	13.8	189	6.6	3.9	1.9	0.2	0.5	1	0	NA	NA	cddp_vnb	2	0	S	48	3.38	66	33	85.98	1	1	1	0	0	0	0
56.56	1	other	0	4	0	0	StadeIIIa	1	0	0	1	other	3	0.69	14.5	318	10.6	7.4	2	0.4	0.8	0	1	NA	NA	NA	0	0	S	28	3.25	65	29	12.02	1	0	0	0	1	0	0
79.67	2	scc	0	4	2	0	StadeIIIb	1	0	1	0	NA	0		NA	NA	NA	NA	NA	NA	NA	0	1	NA	NA	NA	0	0	NA	36	1.58	55	20	19.32	1	0	0	0	0	0	0
60.71	1	other	0	4	2	0	StadeIIIb	1	0	1	1	cddp_vnb	2	1.08	13.7	321	9	5.6	2.6	0.2	0.6	1	0	NA	NA	cddp_vnb	2	0	P	30	2.66	66	33	41.69	1	0	0	0	1	0	0
67.04	1	adk	0	2	2	0	StadeIIIa	1	1	0	1	other	3	0.36	14.7	306	9.2	3.4	3.8	1	1	0	1	NA	NA	NA	0	0	S	49	2.46	66	33	120.51	0	0	0	0	0	0	0
70.02	1	scc	0	1	2	0	StadeIIIa	1	1	1	1	other	1	1.31	13.4	280	8.4	6.4	1.3	0.2	0.5	0	1	NA	NA	NA	0	0	NA	41	6.11	60	30	7.95	1	0	0	0	0	0	0
51.62	2	adk	0	2	3	0	StadeIIIb	1	0	1	1	other	4	1.81	12	482	12	9.2	1.8	0.5	0.8	1	0	NA	NA	cddp_vnb	2	0	S	47	5.85	64	32	10.18	1	1	1	1	1	0	0
70.08	2	adk	1	4	0	0	StadeIIIa	0	0	1	1	other	7	0.92	14.5	256	7.1	4.9	1.6	NA	0.5	0	1	NA	NA	NA	0	0	P	37	9.82	60	24	18.2	1	1	1	1	1	1	1
54.36	1	adk	1	0	3	0	StadeIIIb	1	1	1	1	other	2	0.49	14.4	268	7.8	5.2	1.3	0.5	0.7	0	1	NA	NA	NA	0	0	P	50	2.5	55	20	6.47	1	1	1	0	0	0	0
61.09	1	other	0	0	2	0	StadeIIIa	1	0	0	1	cddp_vnb	2	0.92	15	324	7.3	3.6	2.8	0.2	0.6	1	0	NA	NA	cddp_vnb	2	0	RP	44	2.6	66	33	116.04	0	0	0	0	0	0	0
60.28	1	other	0	4	0	0	StadeIIIa	1	1	0	1	other	3	1.12	14.8	347	10.6	6	3	0.8	1.5	0	1	NA	NA	NA	0	0	S	46	3.84	66	33	9	1	1	1	1	1	1	0
58.71	1	other	0	3	2	0	StadeIIIa	1	0	1	1	other	3	0	14.3	366	10.2	7.6	2	0.2	0.5	0	1	NA	NA	NA	0	0	S	51	2.76	66	33	11.37	1	1	1	1	0	0	0
67.19	2	adk	0	2	3	0	StadeIIIb	1	1	0	1	cddp_vnb	3	0.43	12	303	8.4	5.3	1.7	0.7	0.7	1	0	NA	NA	cddp_vnb	2	0	RP	40	3.32	46	23	6.67	1	0	0	0	0	0	0
51.49	1	other	0	2	2	0	StadeIIIa	1	0	0	1	other	3	0.46	14.5	358	11.4	8.6	1.7	NA	1.1	1	0	NA	NA	cddp_vnb	2	0	RP	52	3.45	66	33	117.36	0	0	0	0	0	0	0
52.96	1	other	0	2	3	0	StadeIIIb	1	1	1	1	other	3	0	14.3	257	8.1	6.5	1	0.6	0.5	1	0	NA	NA	cddp_vnb	2	0	RP	56	2.89	66	33	15.54	1	1	1	0	1	1	0
65.07	1	adk	0	1	3	0	StadeIIIb	1	0	0	1	cddp_vnb	6	1.12	14.2	268	13	7.9	3.5	0.2	1.4	0	1	NA	NA	NA	0	0	RP	45	9.13	66	33	15.9	1	1	1	1	1	0	0
30.74	1	adk	1	2	2	0	StadeIIIa	0	0	0	1	cddp_vnb	4	2.63	NA	NA	NA	NA	NA	NA	NA	0	1	NA	NA	NA	0	0	NA	43	6.34	56	28	10.51	1	0	1	0	1	0	1
68.17	1	other	0	0	2	0	StadeIIIa	1	0	1	1	cddp_vnb	2	0.69	11.7	376	8.4	5.8	1.5	1.1	1	1	0	NA	NA	cddp_vnb	2	0	NA	45	2.53	66	33	116.83	0	0	0	0	0	0	0
49.8	1	scc	0	0	2	0	StadeIIIa	1	1	2	1	other	2	2.56	13.7	394	10.3	7.6	1.6	0.3	0.8	0	1	NA	NA	NA	0	0	RP	46	5.85	56	28	22.05	1	0	1	0	0	0	0
56.02	1	scc	0	1	3	0	StadeIIIb	1	1	0	1	cddp_vnb	2	0.13	15.2	336	8.3	5.4	2.1	0.1	0.6	1	0	NA	NA	other	2	0	S	50	2.07	66	33	9.3	1	0	0	0	1	1	0
62.41	1	adk	0	1	2	0	StadeIIIa	1	0	1	0	NA	0		NA	NA	NA	NA	NA	NA	NA	0	1	NA	NA	NA	0	0	NA	46	4.96	60	30	17.45	1	0	0	0	0	0	0
51.12	1	scc	0	4	3	0	StadeIIIb	1	1	0	1	cddp_vnb	3	0.79	14.2	327	8.9	6.4	1.6	0.4	0.5	1	0	NA	NA	cddp_vnb	2	0	RP	46	4.01	62	31	11.37	1	1	1	1	0	0	0
55.48	1	scc	0	3	2	0	StadeIIIa	1	0	0	1	cddp_vnb	3	0.59	15.1	490	9.5	7.1	1.6	0.6	0.7	1	0	NA	NA	cddp_vnb	1	0	RP	49	3.32	66	33	9.1	1	0	0	0	0	0	0
52.38	2	scc	0	3	3	0	StadeIIIb	0	0	0	1	cddp_vnb	2	0.49	13.2	412	8	5.3	1.5	0.2	1	1	0	NA	NA	cddp_vnb	2	0	RP	53	2.27	66	33	4.96	1	0	0	0	1	0	0
34.41	1	other	0	4	0	0	StadeIIIa	0	0	0	0	NA	0		NA	NA	NA	NA	NA	NA	NA	0	1	NA	NA	NA	0	0	NA	53	1.94	66	33	57	1	1	1	0	0	0	0
78.21	1	adk	0	3	2	0	StadeIIIa	1	1	0	0	NA	0		NA	NA	NA	NA	NA	NA	NA	0	1	NA	NA	NA	0	0	NA	40	1.02	60	24	13.01	1	0	0	0	0	0	0
51.61	1	adk	0	2	3	0	StadeIIIb	1	0	0	1	cddp_vnb	3	0.33	NA	NA	NA	NA	NA	NA	NA	1	0	NA	NA	carbo_taxol	6	0	P	43	5.29	60	30	8.8	1	0	0	0	1	1	1
64	1	other	0	2	2	0	StadeIIIa	1	1	0	0	NA	0		NA	NA	NA	NA	NA	NA	NA	1	0	NA	NA	other	6	0	NA	52	0.59	48	24	2.53	1	0	0	0	0	0	0
61.49	1	adk	0	0	2	0	StadeIIIa	1	0	0	1	other	6	0.59	14.1	275	6	4.5	0.7	0.3	0.5	0	1	NA	NA	NA	0	0	RP	50	4.34	64	32	8.34	1	0	0	0	0	0	0
47.97	2	adk	0	1	3	0	StadeIIIb	1	0	0	1	cddp_vnb	3	0.3	11.6	236	2.9	1.5	1.2	0.001	0.2	1	0	NA	NA	cddp_vnb	2	0	S	45	3.12	60	30	11.86	1	1	1	1	1	0	0
53.17	1	adk	0	2	3	0	StadeIIIb	1	1	0	1	cddp_vnb	2	1.38	14.2	314	7	4.6	1.8	0.1	0.5	1	0	NA	NA	cddp_vnb	2	0	S	46	4.27	66	33	18.83	1	1	1	1	1	0	0
77.84	1	scc	0	3	3	0	StadeIIIb	1	0	0	0	NA	0		NA	NA	NA	NA	NA	NA	NA	0	1	NA	NA	NA	0	0	NA	63	0.95	66	33	6.77	1	1	0	1	1	0	0
61.13	1	scc	0	4	0	0	StadeIIIa	1	1	1	1	cddp_vnb	2	1.84	13.6	197	5.6	3.1	1.7	0.2	0.5	1	0	NA	NA	cddp_vnb	2	0	RP	51	3.42	66	33	24.44	1	1	0	0	0	0	0
48.79	1	adk	0	2	3	0	StadeIIIb	1	0	0	1	cddp_vnb	3	0.13	13.2	280	11.5	9.9	0.9	0.001	0.6	1	0	NA	NA	cddp_vnb	2	0	S	43	2.27	64	32	6.7	1	1	1	0	1	1	1
54.49	1	adk	0	2	2	0	StadeIIIa	1	0	1	1	other	3	0.03	NA	NA	NA	NA	NA	NA	NA	1	0	NA	NA	cddp_vnb	2	0	S	46	4.67	66	33	7.59	1	1	0	1	1	0	0
51.53	2	adk	0	2	2	0	StadeIIIa	1	1	1	1	cddp_vnb	4	0.66	13.8	226	6.2	4	1.5	1.7	0.6	0	1	NA	NA	NA	0	0	P	44	5.39	66	33	8.25	1	1	1	1	0	0	0
60.55	1	scc	0	4	2	0	StadeIIIb	1	1	2	1	other	3	0.56	NA	NA	NA	NA	NA	NA	NA	0	1	NA	NA	NA	0	0	S	54	4.24	55	20	13.17	1	1	1	0	0	0	0
64.97	1	scc	0	4	3	0	StadeIIIb	1	1	0	1	cddp_vnb	3	0.43	13.4	244	7.8	5	1.8	0.3	0.7	1	0	NA	NA	cddp_vnb	2	0	RP	43	3.22	62	31	9.92	1	0	0	0	1	1	0
53.1	1	scc	0	4	0	0	StadeIIIa	1	1	1	1	cddp_vnb	2	0.43	NA	NA	NA	NA	NA	NA	NA	1	0	NA	NA	cddp_vnb	2	0	P	50	1.77	62	31	3.48	1	1	1	1	0	0	0
70.51	2	adk	0	2	2	0	StadeIIIa	1	0	0	1	carbo_taxol	3	0.39	NA	NA	NA	NA	NA	NA	NA	1	0	NA	NA	carbo_taxol	1	0	RP	48	2.96	66	33	6.21	1	0	0	0	1	0	0
67.66	1	other	0	3	3	0	StadeIIIb	1	0	0	1	cddp_vnb	2	0.79	13.7	289	8.3	5.8	0.9	0.5	1	1	0	NA	NA	cddp_vnb	2	0	RP	48	2.37	66	33	8.38	1	1	1	1	0	0	0
52.11	2	scc	0	4	3	0	StadeIIIb	1	1	2	1	carbo_taxol	5	0.33	13.1	317	7	5	1.6	0.001	0.4	0	1	NA	NA	NA	0	0	RP	48	4.14	60	30	7.92	1	0	0	1	1	1	1
61.27	1	adk	0	2	3	0	StadeIIIb	1	1	1	1	carbo_taxol	2	0.79	14.1	407	11.7	6.2	4.4	1	0.9	1	0	NA	NA	carbo_taxol	3	0	RP	50	2.07	66	33	7.62	1	0	0	0	0	0	0
62.3	2	other	0	2	2	0	StadeIIIa	0	0	0	1	cddp_vnb	2	0.49	12.1	240	6.8	4.6	1.3	0.3	0.6	1	0	NA	NA	cddp_vnb	2	0	RP	55	2.89	66	33	7.82	1	0	0	1	1	1	1
53.17	2	other	0	0	3	0	StadeIIIb	1	1	2	1	carbo_taxol	1	0	10.7	646	26.6	22.9	1.1	0.001	2.4	1	0	NA	NA	carbo_taxol	2	0	S	45	0.33	66	33	9.53	1	0	0	0	0	0	0
72.91	1	adk	0	1	3	0	StadeIIIb	1	0	0	1	other	4	0.89	13.7	403	7.2	4.9	1.2	0.2	0.8	0	1	NA	NA	NA	0	0	RP	52	5.26	70	35	12.98	1	0	0	1	0	0	0
65.51	1	other	0	4	3	0	StadeIIIb	0	0	0	1	other	4	0.95	13.9	307	9.9	5.8	2.8	0.6	0.6	0	1	NA	NA	NA	0	0	S	52	4.96	66	33	12.42	1	0	0	0	1	1	0
53.66	1	other	0	2	2	0	StadeIIIa	1	1	1	1	other	4	0.95	NA	NA	NA	NA	NA	NA	NA	1	0	NA	NA	carbo_taxol	4	0	S	56	3.68	70	35	15.51	1	1	1	1	1	0	0
58.97	1	adk	0	2	3	0	StadeIIIb	1	0	1	1	cddp_vnb	2	0.76	14.6	272	6.4	4.2	1.3	0.4	0.5	1	0	NA	NA	cddp_vnb	2	0	S	54	2.3	66	33	24.41	1	1	1	0	1	0	0
79.29	1	scc	0	3	2	0	StadeIIIa	1	0	1	1	carbo_taxol	6	0.36	11.2	331	7.4	5.2	1.5	0.001	0.6	0	1	NA	NA	NA	0	0	RP	43	4.47	58	29	11.14	1	0	0	1	1	0	0
64.68	2	scc	0	2	3	0	StadeIIIb	1	1	1	1	cddp_vnb	2	0.23	13.3	328	7.2	4.3	1.9	0.2	0.8	1	0	NA	NA	cddp_vnb	2	0	RP	51	2	66	33	5.03	1	0	0	0	1	0	1
66.18	2	scc	0	4	3	0	StadeIIIb	1	1	0	1	cddp_vnb	2	0.46	12.1	369	9.2	6.4	2.2	1.4	0.5	1	0	NA	NA	cddp_vnb	2	0	RP	52	2.27	66	33	9.49	1	0	1	0	1	0	1
59.72	1	adk	0	0	3	0	StadeIIIb	1	1	1	1	cddp_vnb	2	2.76	11.4	315	9.2	6.1	2.2	1.2	0.8	1	0	NA	NA	cddp_vnb	2	0	RP	51	4.6	66	33	8.05	1	0	0	0	1	0	1
75.02	1	scc	0	4	0	0	StadeIIIa	1	0	1	1	carbo_taxol	2	1.15	13.1	260	4.9	3.8	0.7	0.001	0.4	1	0	NA	NA	carbo_taxol	7	0	S	48	2.27	66	33	19.75	1	0	1	0	0	0	0
62.63	1	scc	0	3	2	0	StadeIIIa	1	1	1	1	cddp_vnb	3	1.74	13.4	418	13.6	11.7	1	0.3	0.5	1	0	NA	NA	cddp_vnb	2	0	S	45	4.57	64	32	8.74	1	1	1	0	1	1	0
71.43	1	other	0	3	1	0	StadeIIIa	1	0	0	1	carbo_taxol	3	0.66	NA	NA	NA	NA	NA	NA	NA	1	0	NA	NA	carbo_taxol	4	0	RP	45	3.15	66	33	19.71	1	1	1	0	0	0	0
63.1	1	other	0	4	2	0	StadeIIIb	1	1	0	1	cddp_vnb	2	0.49	11.7	260	7.7	5.2	1.6	0.3	0.6	1	0	NA	NA	cddp_vnb	2	0	RP	50	2.4	66	33	93.63	0	0	0	0	0	0	0
57.43	2	scc	0	4	2	0	StadeIIIb	1	0	0	1	cddp_vnb	1	2.1	11.6	331	8.5	7.2	1	0.001	0.2	1	0	NA	NA	cddp_vnb	2	1	S	46	3.02	66	33	93.27	0	0	0	0	0	0	0
60.7	1	scc	0	4	2	0	StadeIIIb	1	0	1	1	cddp_vnb	2	0.1	16.9	353	9	5.1	2.1	0.7	1	1	0	NA	NA	carbo_taxol	7	0	S	53	2.76	70	35	10.48	0	0	0	0	0	0	0
51.15	1	scc	1	4	2	0	StadeIIIb	1	1	0	1	cddp_vnb	2	0.72	12.8	315	8.7	5.3	2.1	0.3	0.9	1	0	NA	NA	cddp_vnb	2	0	NA	50	2.27	66	33	4.6	1	1	1	0	1	0	0
64.58	1	scc	0	4	2	0	StadeIIIb	1	1	2	1	cddp_vnb	2	0.66	12.3	495	14.2	11.2	1.1	1.1	0.8	1	0	NA	NA	cddp_vnb	2	0	RP	42	1.97	60	30	9.4	1	0	1	0	1	0	1
53.8	2	adk	0	2	2	0	StadeIIIa	1	0	0	1	other	3	0.49	12.2	455	7.9	5.4	2.1	0.001	0.4	1	0	NA	NA	cddp_vnb	2	0	RP	50	2.99	66	33	13.01	1	1	1	1	1	0	0
56.29	1	scc	0	4	2	0	StadeIIIb	1	1	0	1	cddp_vnb	2	1.25	11.3	357	9.5	7.1	1.1	0.5	0.7	1	0	NA	NA	cddp_vnb	2	0	P	45	3.15	66	33	6.18	1	0	0	0	1	0	0
70.87	1	adk	0	4	3	0	StadeIIIb	1	1	1	1	carbo_taxol	2	1.81	10.6	278	7.7	4.4	2.1	0.2	0.9	1	0	NA	NA	carbo_taxol	7	0	S	49	2.86	66	33	10.32	1	0	0	0	1	0	0
57.33	2	other	1	2	2	0	StadeIIIa	0	0	1	1	other	4	1.84	12.5	405	10.3	6.5	3	0.2	0.6	0	1	NA	NA	NA	0	0	NA	38	5.29	54	27	12.29	1	0	0	0	1	0	0
41.53	2	adk	0	4	3	0	StadeIIIb	1	1	0	1	cddp_vnb	2	0.03	11.1	468	14.3	10.9	2.4	0.1	0.8	1	0	NA	NA	cddp_vnb	2	0	S	58	1.54	66	33	4.34	1	1	1	0	1	0	1
47.94	2	adk	0	2	2	0	StadeIIIa	1	1	1	1	cddp_vnb	2	1.38	12.1	613	7.3	3.8	2.1	0.4	0.9	1	0	NA	NA	cddp_vnb	2	0	RP	71	2.86	70	35	80.72	0	0	0	0	0	0	0
79.51	1	adk	0	0	3	0	StadeIIIb	1	1	1	1	cddp_vnb	2	0.56	12.2	353	10.7	7.4	2.3	0.2	0.7	1	0	NA	NA	cddp_vnb	2	0	S	50	2	66	33	6.67	1	0	0	1	1	0	1
61.15	1	scc	0	4	2	0	StadeIIIb	1	0	1	1	carbo_taxol	2	1.22	14.2	215	9	5.5	2.8	0.1	0.5	1	0	NA	NA	carbo_taxol	7	0	S	56	2.56	66	33	8.25	1	1	1	1	0	0	0
60.23	1	other	0	2	2	0	StadeIIIa	1	1	0	1	other	4	1.54	13.9	417	9.3	6.4	2.2	0.1	0.5	1	0	NA	NA	cddp_vnb	1	0	S	64	4.53	66	33	6.14	1	1	1	1	1	0	0
47.32	2	adk	1	2	2	0	StadeIIIa	1	1	0	1	cddp_vnb	3	1.31	12.7	379	9.2	6	2.5	0.1	0.5	0	1	NA	NA	NA	0	0	NA	49	4.6	54	27	18.33	1	0	0	0	1	0	0
40.51	1	adk	1	3	1	0	StadeIIIa	1	1	1	1	cddp_vnb	2	1.38	13.2	343	5.2	2.7	1.8	0.9	0.6	1	0	NA	NA	cddp_vnb	2	0	RP	49	2.99	66	33	22.21	1	0	1	0	1	0	0
42.88	1	adk	0	4	3	0	StadeIIIb	1	1	0	1	cddp_vnb	3	0.43	13.1	376	10.8	7.5	2.5	0.1	0.7	1	0	NA	NA	cddp_vnb	3	0	S	54	3.02	66	33	9.66	1	1	1	1	1	1	0
65.02	1	other	0	3	3	0	StadeIIIb	1	1	1	1	carbo_taxol	3	0.2	15.2	479	10.4	7	2.4	0.1	0.9	1	0	NA	NA	carbo_taxol	2	0	RP	58	2.27	64	32	5.22	1	1	1	1	1	1	0
54.89	1	scc	1	3	3	0	StadeIIIb	1	0	0	1	cddp_vnb	6	0.79	14.1	513	9.6	6	1.9	0.001	1.7	0	1	NA	NA	NA	0	0	RP	44	8.77	54	27	17.31	1	0	0	1	1	0	0
61.78	1	adk	0	2	3	0	StadeIIIb	1	0	0	1	cddp_vnb	2	0.99	14	240	7.6	4.8	1.7	0.3	0.7	1	0	NA	NA	other	2	0	NA	48	2.5	64	32	14.29	1	0	0	0	1	0	0
68.25	1	other	0	0	3	0	StadeIIIb	1	0	1	1	other	1	0.89	12.8	202	10.2	7.9	1.3	0.001	1	1	0	NA	NA	cddp_vnb	3	0	S	62	1.58	66	33	4.67	1	0	0	0	1	0	1
73.25	1	scc	1	3	2	0	StadeIIIa	1	1	1	0	NA	0		NA	NA	NA	NA	NA	NA	NA	0	1	NA	NA	NA	0	0	NA	49	2.66	60	30	26.48	0	0	0	0	0	0	0
53	1	adk	0	2	2	0	StadeIIIa	1	0	1	1	cddp_vnb	2	12.09034908	16	272	9.7	5.9	2.5	0.2	1.1	1	0	NA	NA	cddp_vnb	4	0	S	16	14.75154004	66	33	68.07392197	1	0	0	0	1	1	1
46.75	1	adk	1	3	1	0	StadeIIIa	1	1	0	1	cddp_vnb	4	1.18	14.2	350	9.7	6	2.9	0.2	0.5	0	1	NA	NA	NA	0	0	NA	41	5.42	54	27	76.06	0	0	0	0	0	0	0
84.99	1	scc	0	4	0	0	StadeIIIa	1	1	1	0	NA	0		NA	NA	NA	NA	NA	NA	NA	0	1	NA	NA	NA	0	0	NA	56	1.15	66	33	18.92	1	0	1	0	0	0	0
60.9	1	scc	1	4	3	0	StadeIIIb	1	1	0	1	carbo_taxol	4	1.35	14.1	337	6.9	4.4	2.1	0.001	0.3	0	1	NA	NA	NA	0	0	NA	38	4.5	54	27	13.54	1	1	1	1	1	1	0
43.72	2	other	1	4	2	0	StadeIIIb	1	1	1	1	other	2	0.53	NA	NA	NA	NA	NA	NA	NA	0	1	NA	NA	NA	0	0	S	41	4.47	56	28	76.62	0	0	0	0	0	0	0
54.37	2	other	0	4	2	0	StadeIIIb	1	0	0	1	other	4	1.91	10.8	408	6	4.2	1.1	0.1	0.5	0	1	NA	NA	NA	0	0	S	49	5.26	66	33	8.05	1	0	0	0	1	0	1
58.82	1	scc	1	2	2	0	StadeIIIa	1	1	0	1	cddp_vnb	6	1.58	NA	NA	NA	NA	NA	NA	NA	0	1	NA	NA	NA	0	0	NA	40	5.59	66	33	17.77	1	1	1	1	0	0	0
64.9	2	scc	1	4	1	0	StadeIIIa	1	0	0	1	other	2	4.83	NA	NA	NA	NA	NA	NA	NA	0	1	NA	NA	NA	0	0	RP	46	7.52	54	27	14.72	1	1	0	1	0	0	1
69.56	2	adk	0	3	2	0	StadeIIIa	1	1	0	1	carbo_taxol	1	0.89	NA	NA	NA	NA	NA	NA	NA	1	0	NA	NA	carbo_taxol	1	1	NA	48	1.61	66	33	21.91	1	0	1	0	0	0	0
72	1	adk	1	2	2	0	StadeIIIa	1	0	1	1	cddp_vnb	2	2.036960986	13.5	207	11.5	10.8	0.6	0.001	0.8	0	0	0	NA	NA	NA	0	S	NA	NA	NA	NA	36.99383984	1	1	1	0	1	1	0
44.85	2	adk	0	1	2	0	StadeIIIa	1	1	0	1	cddp_vnb	3	1.28	13.2	212	6.3	3.4	2.1	0.3	0.4	0	1	NA	NA	NA	0	0	CR	45	5.88	54	27	7.79	1	0	0	0	1	0	1
57	1	scc	1	2	2	0	StadeIIIa	1	0	0	1	cddp_vnb	4	0.821355236	14.1	427	12.2	8.3	2.9	0.1	0.9	1	0	NA	NA	cddp_vnb	4	0	NA	14	26.74332649	30	10	34.33264887	1	1	0	1	1	1	0
71	2	adk	0	4	2	0	StadeIIIb	1	0	0	1	other	4	1.149897331	11.4	250	7.6	6.4	0.9	0.3	0.2	0	0	0	NA	NA	NA	0	NA	NA	NA	NA	NA	37.9137577	1	0	0	0	1	1	0
61.71	1	other	0	3	3	0	StadeIIIb	0	0	1	1	other	3	0.43	14.9	205	12.6	11.2	0.8	0.001	0.5	1	0	NA	NA	carbo_taxol	6	0	S	41	4.5	56	28	11.89	1	1	1	1	0	0	0
73.64	1	adk	0	2	3	0	StadeIIIb	1	0	1	1	carbo_taxol	2	1.54	NA	NA	NA	NA	NA	NA	NA	0	1	NA	NA	NA	0	0	RP	39	3.48	58	29	5.52	1	1	1	0	1	1	0
72	2	other	0	4	3	0	StadeIIIb	1	0	2	1	other	6	1.149897331	13.3	344	7.4	5.2	1.3	0.1	0.7	0	1	NA	NA	NA	0	0	S	11	5.618069815	30	10	7.12936345	1	1	1	1	1	1	1
74.91	1	scc	0	4	2	0	StadeIIIb	1	0	1	1	cddp_vnb	2	1.22	13.6	331	12.9	11.5	1.8	0.001	0.4	0	1	NA	NA	NA	0	0	S	46	2.5	66	33	14.09	1	1	1	1	1	0	1
60.64	1	scc	0	4	1	0	StadeIIIa	1	1	0	1	other	6	2.07	14.5	228	8.2	5.6	1.8	0.2	0.6	0	1	NA	NA	NA	0	0	RP	53	6.87	66	33	53.65	1	1	1	0	0	0	0
57.4	2	adk	0	3	2	0	StadeIIIa	1	1	1	1	cddp_vnb	2	0.3	12.5	418	14.2	11.3	1.8	0.001	0.9	1	0	NA	NA	cddp_vnb	2	0	S	46	1.74	66	33	4.07	1	0	0	0	1	1	1
53.2	2	scc	1	4	0	0	StadeIIIa	1	0	1	1	other	2	0.59	10.4	520	15.2	11.4	2.6	0.9	0.2	1	0	NA	NA	carbo/VP16	1	0	NA	34	1.15	50	25	17.08	1	0	0	0	1	0	0
58	2	other	1	3	2	0	StadeIIIa	1	0	1	1	carbo_taxol	2	NA	12.2	429	9.7	7.6	1.4	0.001	0.6	1	0	NA	NA	cddp_vnb	4	0	P	NA	NA	30	10	9.49486653	1	1	0	1	0	0	0
50.26	1	adk	0	2	2	0	StadeIIIa	1	1	0	1	cddp_vnb	3	0.69	13.1	350	11.5	8.6	2.1	0.1	0.8	1	0	NA	NA	cddp_vnb	2	0	S	55	2.07	70	35	10.32	1	0	0	0	1	0	1
66.84	1	scc	0	4	2	0	StadeIIIb	1	1	1	1	cddp_vnb	2	0.33	11.3	503	9.1	7.4	0.6	0.1	0.8	1	0	NA	NA	cddp_vnb	3	0	S	50	2.27	66	33	16.89	1	1	0	1	0	0	0
57.05	1	adk	0	3	3	0	StadeIIIb	1	0	1	1	other	4	1.05	13.8	370	15.9	11.8	2.3	0.7	1	1	0	NA	NA	other	2	0	RP	46	4.14	66	33	7.1	1	0	0	0	1	1	1
50.98	2	adk	0	4	3	0	StadeIIIb	1	0	1	1	other	3	0.85	12	347	9.3	6.8	1.6	0.3	0.6	1	0	NA	NA	cddp_vnb	2	0	RP	49	3.02	66	33	10.68	1	1	1	1	1	1	1
68.01	1	scc	0	3	2	0	StadeIIIa	1	0	1	1	cddp_vnb	2	1.08	10.3	360	10.4	7.8	1.5	0.2	0.8	1	0	NA	NA	cddp_vnb	2	0	S	45	3.12	66	33	33.91	1	0	0	0	0	0	0
76.74	2	adk	0	2	2	0	StadeIIIa	0	0	1	1	other	1	1.71	12	240	7.4	5.6	1.1	0.1	0.6	1	0	NA	NA	cddp_vnb	1	0	RP	44	4.53	66	33	32.46	1	1	1	0	1	0	0
50.75	1	adk	0	4	0	0	StadeIIIa	1	1	1	0	NA	0		NA	NA	NA	NA	NA	NA	NA	1	0	NA	NA	cddp_vnb	3	0	NA	50	0.89	66	33	4.6	1	0	0	0	1	0	1
74.05	1	adk	1	2	2	0	StadeIIIa	1	0	0	1	carbo_taxol	3	0.85	12.9	183	7.1	3.9	2.3	0.1	0.7	0	1	NA	NA	NA	0	0	S	39	5.42	54	27	12.88	1	0	0	0	1	0	0
54.5	1	adk	0	3	2	0	StadeIIIa	1	0	0	0	NA	0		NA	NA	NA	NA	NA	NA	NA	1	0	NA	NA	other	6	1	NA	40	1.28	66	33	11.37	1	1	0	1	0	0	0
60.4	1	scc	0	4	0	0	StadeIIIa	1	1	1	1	cddp_vnb	1	0.23	11.9	476	16.4	13.5	1.7	0.3	0.8	1	0	NA	NA	cddp_vnb	2	1	P	45	0.62	66	33	47.84	0	0	0	0	0	0	0
42	1	other	0	4	0	0	StadeIIIa	1	0	1	1	other	2	1.117043121	13.2	370	101.7	95.6	2	0	3	0	1	NA	NA	NA	NA	0	P	13	1.379876797	30	10	1.18275154	1	1	1	1	0	0	0
55.28	1	scc	0	2	3	0	StadeIIIb	1	1	0	1	cddp_vnb	2	1.22	11.2	512	7.7	5.2	1.5	0.2	0.7	1	0	NA	NA	cddp_vnb	2	1	RP	42	2.89	60	30	18.79	1	0	0	0	1	1	1
50.91	2	scc	0	4	1	0	StadeIIIa	1	0	1	1	cddp_vnb	2	0.92	12.6	340	8.7	6.8	1.3	0.1	0.4	1	0	NA	NA	cddp_vnb	2	1	RP	56	2.46	70	35	9.69	1	0	0	0	1	0	1
62.37	1	adk	1	2	2	0	StadeIIIa	1	0	1	1	cddp_vnb	2	2.3	15.5	314	10.6	7	2.6	0.3	0.6	1	0	NA	NA	cddp_vnb	2	0	NA	43	4.11	60	30	6.6	1	0	0	0	1	0	1
52.36	1	scc	0	2	3	0	StadeIIIb	1	0	0	1	other	4	0.39	12.3	492	11.5	8.3	1.6	0.3	0.8	0	1	NA	NA	NA	0	0	RP	49	5.32	66	33	9.72	1	0	0	1	1	0	0
57.41	2	other	0	4	2	0	StadeIIIb	1	0	0	1	other	1	0.66	13.2	235	6.3	3.8	1.7	0.2	0.5	1	0	NA	NA	other	2	1	S	46	1.28	66	33	26.02	1	1	1	1	0	0	0
57	1	adk	0	4	3	0	StadeIIIb	1	0	1	1	cddp_vnb	6	0.295687885	12.9	379	12.6	9.9	1.6	0.1	1.1	0	1	NA	NA	NA	NA	0	S	13	0.394250513	30	10	7.556468172	1	0	0	0	1	1	0
62.18	2	adk	1	0	3	0	StadeIIIb	1	0	0	0	NA	0		NA	NA	NA	NA	NA	NA	NA	0	1	NA	NA	NA	0	0	NA	44	22.14	60	30	32.03	1	1	1	0	1	0	0
52.15	1	adk	0	2	3	0	StadeIIIb	1	1	1	1	other	6	1.84	13.5	220	7.7	5.2	1.5	0.4	0.6	0	1	NA	NA	NA	0	0	NA	50	5.78	66	33	15.38	1	1	1	0	1	0	0
48.99	1	adk	0	3	2	0	StadeIIIa	1	0	1	0	NA	0		NA	NA	NA	NA	NA	NA	NA	1	0	NA	NA	other	6	0	NA	45	1.35	66	33	3.19	1	0	0	0	1	1	0
42.9	1	adk	0	4	3	0	StadeIIIb	1	0	1	0	NA	0		NA	NA	NA	NA	NA	NA	NA	1	0	NA	NA	other	6	0	NA	45	1.02	66	33	15.11	1	1	1	1	0	0	0
60.74	1	scc	0	2	3	0	StadeIIIb	1	1	1	1	cddp_vnb	2	1.22	13.7	251	10.4	7.7	1.9	0.2	0.6	1	0	NA	NA	cddp_vnb	3	0	S	49	2.69	66	33	11.73	1	1	0	1	0	0	0
64.65	1	scc	0	3	3	0	StadeIIIb	1	0	1	1	cddp_vnb	2	2.17	14.2	212	7.3	5.3	1.2	0.1	0.6	1	0	NA	NA	cddp_vnb	2	1	RP	49	3.06	66	33	35.75	1	1	1	1	0	0	0
64	1	scc	0	4	2	0	StadeIIIb	1	0	1	1	other	4	0.525667351	9.5	688	19.1	17	0.8	0.001	1	0	0	0	NA	NA	NA	0	S	NA	NA	NA	NA	6.735112936	1	1	1	1	1	1	0
55.89	1	adk	0	2	2	0	StadeIIIa	1	0	0	0	NA	0		NA	NA	NA	NA	NA	NA	NA	1	0	NA	NA	cddp_vnb	2	1	NA	46	3.45	66	33	34.6	1	1	1	1	0	0	0
71.72	1	adk	0	2	3	0	StadeIIIb	1	0	0	1	cddp_vnb	1	0.95	13.2	218	6.8	4.2	1.5	0.3	0.7	1	0	NA	NA	cddp_vnb	2	1	S	48	1.64	66	33	11.96	1	1	1	1	0	0	0
66	2	adk	0	4	0	0	StadeIIIa	1	0	1	1	other	6	2.825462012	12.3	194	7.5	5	1.7	0.1	0.7	0	1	NA	NA	NA	NA	0	NA	49	8.509240246	66	33	11.00616016	1	0	0	0	1	0	0
53.37	1	adk	0	1	2	0	StadeIIIa	1	0	1	1	cddp_vnb	1	1.61	15.9	250	12.6	10.1	1.6	0.1	0.8	1	0	NA	NA	cddp_vnb	1	0	P	58	2.4	70	35	28.48	0	0	0	0	0	0	0
78	1	scc	0	3	2	0	StadeIIIa	1	1	0	0	NA	NA	NA	12.1	280	11.9	8.5	1.4	1.2	0.8	0	1	NA	NA	NA	NA	0	NA	NA	NA	30	10	12.71457906	1	1	1	0	0	0	0
46	2	adk	0	4	2	0	StadeIIIb	1	1	0	1	other	5	0.985626283	12.6	336	9.5	6.1	2.6	0.1	0.7	0	0	0	NA	NA	NA	0	NA	32	5.650924025	66	33	4.468172485	1	0	0	0	1	1	1
77	1	scc	0	0	3	0	StadeIIIb	1	0	1	1	carbo_taxol	2	0.755646817	11.6	251	9.1	6.8	1.2	0.2	0.8	0	0	0	NA	NA	NA	0	P	NA	NA	NA	NA	1.347022587	1	0	0	0	0	0	0
52.21	1	adk	1	4	0	0	StadeIIIa	1	0	1	1	cddp_vnb	2	1.31	12.3	441	7.5	6.1	0.8	0.1	0.5	0	1	NA	NA	NA	0	0	NA	36	3.71	54	27	6.44	1	0	0	0	1	0	0
25	2	adk	0	4	2	0	StadeIIIb	0	0	1	1	other	4	1.609856263	12.1	418	11.5	8.9	1.7	0.1	0.6	0	0	1	NA	NA	NA	0	P	NA	NA	NA	NA	4.1724846	1	0	0	0	1	1	1
58.09	2	adk	0	4	2	0	StadeIIIb	1	0	1	1	other	1	1.18	12.8	494	11.7	7.9	2.2	0.4	1.2	1	0	NA	NA	other	2	1	S	45	1.81	66	33	5.13	1	1	1	1	1	0	1
51.26	1	adk	0	4	0	0	StadeIIIa	1	0	1	1	cddp_vnb	1	0.56	14.1	414	11.2	7.3	3	0.2	0.7	1	0	NA	NA	cddp_vnb	2	1	RP	45	1.31	66	33	7.39	1	0	0	0	1	0	0
51.68	2	adk	0	3	2	0	StadeIIIa	1	0	0	0	NA	0		NA	NA	NA	NA	NA	NA	NA	1	0	NA	NA	other	6	1	NA	50	1.08	66	33	8.9	1	1	1	0	1	0	1
62.57	2	other	1	2	2	0	StadeIIIa	1	0	0	0	NA	0		NA	NA	NA	NA	NA	NA	NA	0	1	NA	NA	NA	0	0	NA	39	4.21	54	27	30.85	0	0	0	0	0	0	0
52.87	1	scc	0	2	2	0	StadeIIIa	1	0	0	0	NA	0		NA	NA	NA	NA	NA	NA	NA	1	0	NA	NA	cddp_vnb	2	1	NA	51	0.82	64	32	16.76	1	1	1	1	1	0	0
65.77	2	scc	1	0	2	0	StadeIIIa	1	0	1	0	NA	0		NA	NA	NA	NA	NA	NA	NA	0	1	NA	NA	NA	0	0	NA	48	2.73	66	33	7.52	1	0	0	1	0	0	0
73	1	adk	0	3	2	0	StadeIIIa	1	0	1	1	carbo_taxol	2	13.40451745	12.7	333	23.4	22.2	1.2	0	0.9	0	0	1	NA	NA	NA	0	P	NA	NA	NA	NA	1.445585216	1	1	1	1	0	0	0
61.35	1	adk	1	4	0	0	StadeIIIa	1	0	1	1	cddp_vnb	2	0.56	13.7	303	10.4	7	2.5	0.1	0.8	0	1	NA	NA	NA	0	0	S	48	4.86	54	27	30.78	0	0	0	0	0	0	0
67.73	1	adk	0	4	2	0	StadeIIIb	1	0	1	1	cddp_vnb	3	1.61	12	780	19.5	15.4	2.4	0.1	1.5	1	0	NA	NA	cddp_vnb	2	0	S	51	4.11	66	33	13.5	1	0	0	0	1	0	1
73.77	1	adk	0	3	3	0	StadeIIIb	1	0	0	1	other	6	0.56	13.7	234	6.9	4.8	1.2	0.2	0.7	0	1	NA	NA	NA	0	0	RP	45	5.55	66	33	8.84	1	1	1	1	0	0	0
59.37	1	adk	0	4	0	0	StadeIIIa	1	1	1	1	cddp_vnb	1	0.69	13.1	389	16.6	13.2	2.3	0.001	1.2	1	0	NA	NA	cddp_vnb	2	0	S	47	1.54	66	33	9.92	1	0	0	0	1	0	0
68	1	adk	0	2	3	0	StadeIIIb	1	0	0	1	other	2	1.018480493	16.4	184	7.7	5.4	1.5	0.1	0.7	1	1	NA	NA	other	5	0	S	46	1.938398357	64	32	34.98973306	1	1	0	1	1	1	0
48.08	1	adk	0	0	3	0	StadeIIIb	1	0	0	1	other	1	1.15	14.9	205	7.4	3.9	2.1	0.7	0.7	1	0	NA	NA	other	2	1	P	56	1.84	66	33	5.36	1	0	0	0	1	0	0
52.92	2	other	0	2	2	0	StadeIIIa	1	0	1	0	NA	0		NA	NA	NA	NA	NA	NA	NA	1	0	NA	NA	cddp_vnb	2	1	NA	44	1.31	60	30	4.14	1	0	0	0	1	1	0
62	1	scc	0	4	1	0	StadeIIIa	1	0	2	1	carbo_taxol	4	1.839835729	11.6	576	33.5	28.6	2	0	2.7	0	0	1	NA	NA	NA	0	P	NA	NA	NA	NA	5.289527721	1	1	1	1	0	0	0
53.49	2	adk	0	2	2	0	StadeIIIa	1	1	1	1	other	4	0.95	15	306	10.6	7.5	2.3	0.1	0.6	0	1	NA	NA	NA	0	0	S	48	3.55	66	33	16.79	1	1	1	0	1	0	1
48	1	adk	0	1	2	0	StadeIIIa	1	0	0	1	other	2	0.821355236	14.9	315	9.1	6.9	1.6	0.1	0.5	1	0	NA	NA	other	3	0	S	50	1.445585216	66	33	57.16632444	0	0	0	0	0	0	0
54	2	adk	0	2	2	0	StadeIIIa	1	0	0	1	cddp_vnb	4	4.796714579	13.7	241	7.6	5.3	1.8	0.1	0.4	0	1	NA	NA	NA	NA	0	RP	41	8.27926078	54	27	53.81519507	0	0	0	0	0	0	0
52	2	adk	1	2	2	0	StadeIIIa	1	0	0	1	other	4	0.624229979	12.8	200	7.7	4.3	2.5	0.1	0.7	1	0	NA	NA	other	2	0	RP	63	11.56468172	66	33	10.61190965	1	1	0	1	0	0	0
55.9	1	adk	0	2	2	0	StadeIIIa	1	0	0	1	other	1	1.05	12.1	417	9.1	6.5	1.4	0.2	0.9	1	0	NA	NA	other	2	1	S	48	1.84	66	33	6.9	1	1	0	1	1	0	1
88.93	1	scc	0	3	1	0	StadeIIIa	1	0	1	0	NA	0		NA	NA	NA	NA	NA	NA	NA	0	1	NA	NA	NA	0	0	NA	40	0.69	60	24	4.83	1	1	1	1	0	0	0
59.33	2	adk	1	2	2	0	StadeIIIa	1	0	0	0	NA	0		NA	NA	NA	NA	NA	NA	NA	1	0	NA	NA	carbo_taxol	2	0	NA	46	13.54	66	33	26.02	1	0	0	1	1	0	0
59	1	scc	0	4	2	0	StadeIIIb	1	1	1	1	other	4	0.821355236	11.4	388	16.9	14	1.8	0.1	1.1	0	0	1	NA	NA	NA	0	P	NA	NA	NA	NA	3.318275154	1	1	1	1	0	0	0
49.62	1	other	0	3	0	0	StadeIIIa	1	1	0	1	cddp_vnb	2	0.2	10.8	485	13.1	9.6	2.4	0.1	0.9	1	0	NA	NA	cddp_vnb	3	0	RP	49	1.74	70	35	7.75	1	0	0	0	1	0	1
64.06	1	adk	0	3	2	0	StadeIIIa	0	0	0	1	cddp_vnb	2	0.95	14.9	143	5.6	3.9	1	0.3	0.4	1	0	NA	NA	cddp_vnb	3	0	S	49	2.43	66	33	9.4	1	1	0	1	0	0	0
54	1	scc	0	1	2	0	StadeIIIa	1	1	1	1	cddp_vnb	2	2.168377823	13.1	193	10.9	7.3	2.9	0.001	0.6	0	1	0	NA	NA	NA	0	S	NA	NA	NA	NA	4.041067762	1	1	0	1	1	1	1
54.19	2	adk	0	0	3	0	StadeIIIb	1	1	0	1	cddp_vnb	1	1.18	12.6	213	8.3	3.8	3.1	0.4	0.9	1	0	NA	NA	cddp_vnb	2	1	S	44	2.23	66	33	6.44	1	0	0	0	1	0	0
56.39	1	adk	0	1	3	0	StadeIIIb	1	0	1	1	other	2	0.69	13.8	250	11.1	7.6	2.5	0.1	0.9	1	0	NA	NA	cddp_vnb	2	0	S	42	2.17	66	33	5.95	1	1	1	0	1	1	0
48.79	2	scc	0	4	2	0	StadeIIIb	1	0	0	1	cddp_vnb	2	1.94	12.7	308	5.3	3.4	1.5	0.001	0.3	1	0	NA	NA	cddp_vnb	3	0	RP	49	3.48	66	33	16.43	1	1	1	0	1	0	0
59.56	1	scc	0	4	2	0	StadeIIIb	1	1	0	1	cddp_vnb	4	1.35	14.2	308	8.3	4.8	2.1	0.2	1.2	1	0	NA	NA	cddp_vnb	2	0	RP	50	4.07	64	32	21.13	0	0	0	0	0	0	0
64.03	2	adk	0	3	2	0	StadeIIIa	0	0	0	1	other	1	0.69	12.9	334	7.3	4.6	1.7	0.4	0.6	1	0	NA	NA	other	3	0	S	60	1.35	66	33	20.17	0	0	0	0	0	0	0
78	2	adk	1	3	2	0	StadeIIIa	0	0	0	1	other	4	5.880903491	12.5	273	6.2	3.3	2	0.2	0.6	0	1	NA	NA	NA	NA	0	S	47	3.778234086	54	27	26.67761807	1	1	1	1	0	0	0
79	2	adk	0	1	2	0	StadeIIIa	0	0	0	1	carbo_taxol	4	5.125256674	14.3	242	7.5	4.5	2.2	0.3	0.5	0	0	0	volume	NA	NA	0	NA	NA	NA	NA	NA	5.749486653	0	0	0	0	0	0	0
74	1	other	1	2	2	0	StadeIIIa	0	0	1	1	other	4	3.383983573	13.5	192	7.3	5.8	0.8	0	0.6	0	0	0	NA	NA	NA	0	S	NA	NA	NA	NA	13.63449692	1	1	1	1	1	1	0
66	1	adk	0	1	3	0	StadeIIIb	1	0	1	1	cddp_vnb	2	1.839835729	12.4	204	6.8	3.1	2.4	0.7	0.5	1	0	NA	NA	cddp_vnb	2	0	RP	49	1.80698152	66	33	15.21149897	1	1	1	1	0	0	0
57.73	2	scc	1	2	2	0	StadeIIIa	1	1	0	1	other	4	0.26	NA	NA	NA	NA	NA	NA	NA	0	1	NA	NA	NA	0	0	RP	36	6.31	54	27	10.22	1	0	0	0	0	0	0
72	1	adk	0	2	3	0	StadeIIIb	1	0	2	1	carbo_taxol	3	15.17864476	13.9	401	12.8	9.2	1.7	0.3	1.5	1	0	NA	NA	carbo_taxol	3	0	NA	49	15.17864476	60.5	30	10.97330595	1	1	0	1	1	1	0
57	1	other	0	4	0	0	StadeIIIa	1	0	0	1	other	2	-10.80903491	14.9	318	31.7	29.7	1.5	0	0.3	1	0	NA	NA	other	2	0	S	49	1.839835729	66	33	7.359342916	1	1	1	1	1	1	0
41	2	adk	0	4	0	0	StadeIIIa	1	1	1	1	cddp_vnb	2	0.854209446	11	468	17.5	13.8	3.3	0	0.3	1	0	NA	NA	cddp_vnb	2	0	NA	50	2.661190965	66	33	23.09650924	0	0	0	0	0	0	0
36	1	other	0	4	2	0	StadeIIIb	1	0	0	1	other	2	1.905544148	15.6	287	6.1	4.2	1.1	0.3	0.4	1	0	NA	NA	other	2	0	NA	50	2.759753593	66	33	13.2073922	1	1	1	1	0	0	0
44.82	2	other	0	4	0	0	StadeIIIa	1	1	0	1	other	1	0.53	11.7	410	14.7	12	1.7	0.1	0.9	1	0	NA	NA	other	3	0	S	53	1.22	66	33	15.44	0	0	0	0	0	0	0
51	1	other	0	2	3	0	StadeIIIb	1	1	0	1	cddp_vnb	2	1.905544148	13.9	227	10.4	6.7	2.5	0.2	1	1	0	NA	NA	cddp_vnb	2	0	S	46	3.219712526	66	44	46.06160164	0	0	0	0	0	0	0
67	1	scc	0	4	2	0	StadeIIIb	1	0	1	1	carbo_taxol	4	1.642710472	10.4	225	11.9	9.2	1.5	0.2	0.9	0	0	0	volume	NA	NA	0	NA	NA	NA	NA	NA	8.706365503	1	1	1	1	1	1	0
77.36	1	scc	0	4	2	0	StadeIIIb	1	0	1	1	carbo_taxol	3	1.35	10.1	383	9.6	8.4	0.5	0.01	0.7	0	1	NA	NA	NA	0	0	RP	31	3.61	60.5	22	8.08	1	1	1	0	1	0	0
61	2	adk	0	2	3	0	StadeIIIb	1	0	0	1	NA	NA	NA	13	238	15.2	9.3	4.3	0.2	1.2	0	0	0	NA	NA	NA	0	NA	NA	NA	NA	NA	1.741273101	0	0	0	0	0	0	0
55	1	scc	0	4	2	0	StadeIIIb	1	0	0	1	cddp_vnb	2	1.609856263	13.5	234	7.6	4.3	2.3	0.2	0.7	1	0	NA	NA	cddp_vnb	2	0	RP	46	3.088295688	66	33	43.86036961	0	0	0	0	0	0	0
67	1	adk	0	3	2	0	StadeIIIa	1	1	0	1	carbo_taxol	NA	0.854209446	14.8	281	8.5	5.4	1.8	0.5	0.7	1	0	NA	NA	carbo_taxol	2	0	RP	49	1.314168378	66	33	65.60985626	0	0	0	0	0	0	0
65	1	adk	0	3	2	0	StadeIIIa	1	1	1	1	cddp_vnb	2	0.361396304	12.3	292	9.1	6.7	1.6	0.1	0.6	1	0	NA	NA	cddp_vnb	3	0	RP	50	2.299794661	66	33	5.585215606	1	0	0	0	1	0	0
62	1	scc	0	2	2	0	StadeIIIa	1	1	0	1	carbo_taxol	3	2.529774127	9.1	431	13.7	9.8	2.2	0.2	1.4	0	0	1	NA	NA	NA	0	P	NA	NA	NA	NA	7.12936345	1	1	0	1	1	0	0
69	1	adk	0	3	2	0	StadeIIIa	1	0	0	1	cddp_vnb	2	2.102669405	13.7	229	12	8.6	2.4	0	0.8	1	0	NA	NA	cddp_vnb	2	0	S	48	6.406570842	66	33	10.38193018	1	1	0	1	1	1	1
68	2	adk	0	4	2	0	StadeIIIb	0	0	0	1	other	6	0.821355236	12	321	8.1	5.3	1.7	0.3	0.8	0	0	0	NA	NA	NA	0	RP	NA	NA	NA	NA	26.51334702	1	0	0	0	1	1	0
59	2	adk	0	2	2	0	StadeIIIa	1	1	1	1	cddp_vnb	2	1.18275154	14.5	316	11.8	7.1	3.7	0	1	1	0	NA	NA	cddp_vnb	2	0	NA	91	0.492813142	66	33	7.293634497	1	1	0	1	1	1	1
46	1	adk	0	4	2	0	StadeIIIb	1	1	1	1	other	2	0.394250513	11.4	256	10	5.5	2.8	0.2	1.3	1	0	NA	NA	other	2	0	NA	45	1.478439425	66	33	39.52361396	0	0	0	0	0	0	0
32	1	adk	0	3	2	0	StadeIIIa	1	0	0	1	other	3	0.821355236	12.4	377	8	5.2	1.9	0.1	0.7	1	0	NA	NA	cddp_vnb	2	0	NA	49	3.449691992	66	33	5.782340862	1	0	0	0	1	1	1
67	2	other	0	2	3	0	StadeIIIb	1	1	0	1	cddp_vnb	2	0.755646817	13.4	428	20.6	16.9	1.6	0.3	1.7	1	0	NA	NA	cddp_vnb	2	0	S	NA	NA	66	33	12.48459959	1	0	0	0	1	0	0
59	1	scc	0	3	2	0	StadeIIIa	1	1	0	1	cddp_vnb	2	0.722792608	15.5	311	9.5	6.4	2.2	0.1	0.6	1	0	NA	NA	cddp_vnb	2	0	NA	51	2.036960986	66	33	38.86652977	0	0	0	0	0	0	0
54	1	scc	0	2	2	0	StadeIIIa	1	1	1	1	carbo_taxol	1	1.708418891	10.7	648	17.6	12.8	2.8	0.3	1.6	0	0	1	NA	NA	NA	0	P	NA	NA	NA	NA	1.77412731	1	1	1	0	0	0	0
70	1	adk	0	4	2	0	StadeIIIb	1	0	2	1	other	2	1.938398357	12	444	8.2	5.3	2	0.2	0.7	1	0	NA	NA	other	2	0	NA	46	1.80698152	66	33	20.04106776	1	0	0	0	1	1	1
55	2	scc	0	3	2	0	StadeIIIa	1	1	1	1	other	4	1.379876797	11.4	187	11.1	8.4	1.8	0.01	0.9	0	1	NA	NA	NA	NA	0	S	33	4.895277207	60.5	22	10.51334702	1	0	0	0	1	1	1
63	1	adk	0	4	3	0	StadeIIIb	1	1	1	1	cddp_vnb	2	0.887063655	14	277	15.9	9.4	3	1.9	1.5	1	0	NA	NA	cddp_vnb	2	0	S	48	2.431211499	66	33	1.938398357	1	1	1	1	0	0	0
60	1	scc	0	3	2	0	StadeIIIa	1	1	0	1	cddp_vnb	2	0.427104723	13.6	153	12.9	8.2	2.1	1.5	1	1	0	NA	NA	cddp_vnb	2	0	S	42	1.971252567	60	30	21.28952772	1	1	0	1	1	1	0
65	1	scc	0	2	3	0	StadeIIIb	1	0	1	1	cddp_vnb	2	0.821355236	13.7	248	8.2	5.5	1.3	0.5	0.8	1	0	NA	NA	cddp_vnb	2	0	RP	41	1.80698152	60	30	17.87268994	0	0	0	0	0	0	0
62	1	other	0	4	3	0	StadeIIIb	1	0	0	1	cddp_vnb	2	0.854209446	13.7	318	9.2	7	1.3	0.2	0.6	1	0	NA	NA	cddp_vnb	2	0	NA	54	3.121149897	66	33	29.79876797	0	0	0	0	0	0	0
69	2	adk	0	3	3	0	StadeIIIb	0	0	0	1	cddp_vnb	2	1.215605749	12.4	249	8.1	5.4	1.7	0.2	0.7	1	0	NA	NA	cddp_vnb	2	0	NA	38	1.80698152	56	28	21.9137577	1	0	0	0	1	0	0
62	1	adk	0	2	2	0	StadeIIIa	1	0	0	1	cddp_vnb	2	0.689938398	14.4	256	7.7	4.6	2.1	0.4	0.6	1	0	NA	NA	cddp_vnb	2	0	NA	51	2.234086242	66	55	13.10882957	1	0	0	0	1	1	1
63	1	scc	0	2	2	0	StadeIIIa	1	0	0	1	cddp_vnb	2	0.657084189	15.2	327	9.5	6.3	2.2	0.2	0.7	1	0	NA	NA	cddp_vnb	2	0	RP	45	1.314168378	66	33	28.28747433	0	0	0	0	0	0	0
71	1	scc	0	4	2	0	StadeIIIb	1	0	1	1	cddp_vnb	2	0.952772074	14.6	200	10.6	7.4	1.9	0.3	0.9	1	0	NA	NA	cddp_vnb	2	0	NA	45	2.431211499	66	33	4.533880903	1	1	0	1	1	1	1
70	2	scc	0	3	2	0	StadeIIIa	1	1	1	1	carbo_taxol	2	3.186858316	10.9	528	9.8	6.9	2.3	0.1	0.6	1	0	NA	NA	carbo_taxol	2	0	NA	52	5.683778234	60	30	16.22997947	0	1	1	1	0	0	0
44	1	other	0	3	1	0	StadeIIIa	1	1	1	1	cddp_vnb	2	0.558521561	14.3	191	7.6	4.4	2.6	0.1	0.5	1	0	NA	NA	cddp_vnb	2	0	NA	44	2.004106776	66	33	14.52156057	1	1	1	1	0	0	0
82	1	scc	0	4	3	0	StadeIIIb	1	1	2	1	carbo_taxol	4	0.755646817	10.3	330	12.5	8.5	2.8	0.1	0.8	0	1	NA	NA	NA	NA	0	P	14	4.895277207	30	10	3.942505133	1	1	1	1	1	1	0
70	2	other	0	2	3	0	StadeIIIb	1	0	0	1	cddp_vnb	3	1.018480493	13.5	271	5	3.5	0.9	0.1	0.5	0	1	NA	NA	NA	NA	0	RP	52	3.154004107	66	33	5.35523614	1	0	0	0	1	1	1
69	1	adk	0	4	2	0	StadeIIIb	1	0	0	1	cddp_vnb	2	1.18275154	14.3	273	13.3	9.5	1.7	0.4	1.2	1	0	NA	NA	cddp_vnb	2	0	NA	52	2.694045175	66	33	7.030800821	1	1	0	1	1	1	0
35	1	adk	0	1	3	0	StadeIIIb	1	1	1	1	carbo_taxol	2	1.051334702	9	171	20.2	18.8	0.7	0.001	0.6	0	0	1	NA	NA	NA	0	P	NA	NA	NA	NA	1.379876797	1	1	0	1	0	0	0
71	1	adk	0	3	2	0	StadeIIIa	1	1	1	1	carbo_taxol	2	2.102669405	13	253	12.6	8.5	1.5	0.7	1.9	0	0	1	NA	NA	NA	0	P	NA	NA	NA	NA	1.839835729	1	0	0	0	0	0	0
69	1	adk	0	4	3	0	StadeIIIb	1	1	0	1	carbo_taxol	4	0.854209446	11.6	548	6.9	3.9	1.7	0.1	1.2	0	0	0	volume	NA	NA	0	S	NA	NA	NA	NA	7.917864476	1	1	0	1	1	0	0
55	1	adk	0	2	2	0	StadeIIIa	1	0	0	1	cddp_vnb	2	1.511293634	16.2	247	4	1.6	1.7	0.1	0.6	1	0	NA	NA	cddp_vnb	2	0	NA	50	2.95687885	66	33	5.650924025	1	0	0	0	1	1	1
58	2	adk	0	3	2	0	StadeIIIa	1	1	0	1	cddp_vnb	2	0.985626283	12.5	461	10.8	8.1	1.9	0.1	0.6	1	0	NA	NA	cddp_vnb	2	0	NA	52	2.529774127	66	33	8.542094456	1	0	0	0	1	1	1
71	1	adk	0	2	3	0	StadeIIIb	0	0	1	1	other	2	0.427104723	16.3	187	7.1	4.4	1.4	0.6	0.7	1	0	NA	NA	cddp_vnb	NA	0	S	42	1.971252567	60	30	9.166324435	1	0	0	0	1	1	0
52	2	adk	0	2	2	X	StadeIIIa	1	1	0	1	cddp_vnb	3	0.59137577	14.3	230	7	4.4	1.7	0.2	0.7	1	0	NA	NA	cddp_vnb	3	0	NA	45	3.942505133	66	33	9.067761807	1	0	0	0	1	1	1
68	2	scc	0	2	3	0	StadeIIIb	1	1	0	1	cddp_vnb	2	1.215605749	13.7	292	7.7	4.9	2	0.1	0.7	1	0	NA	NA	cddp_vnb	2	0	NA	46	2.825462012	60	30	21.81519507	0	0	0	0	0	0	0
68	1	scc	0	2	2	0	StadeIIIa	1	0	1	1	carbo_taxol	2	1.215605749	12.3	202	7.1	3.7	1.8	0.8	0.7	1	0	NA	NA	carbo_taxol	2	0	RP	51	1.971252567	66	33	23.39219713	0	0	0	0	0	0	0
67	2	other	0	3	2	0	StadeIIIa	1	0	1	1	other	2	1.77412731	14.2	312	6.6	4.6	1.2	0.1	0.6	1	0	NA	NA	cddp_vnb	2	0	NA	45	3.186858316	66	33	14.78439425	1	0	0	0	1	1	0
63	1	other	0	1	3	0	StadeIIIb	1	0	0	1	other	2	121.2977413	10.2	560	10.2	7.4	1.8	0.3	0.7	1	0	NA	NA	cddp_vnb	2	0	NA	50	2.891170431	66	33	13.53593429	1	0	0	0	1	0	0
50	2	adk	0	3	2	0	StadeIIIa	1	0	1	1	cddp_vnb	2	0.919917864	9.9	380	14.3	11	2.2	0.1	1	1	0	NA	NA	cddp_vnb	2	0	NA	49	2.266940452	66	33	6.308008214	1	1	0	1	1	1	1
60	1	scc	0	3	3	0	StadeIIIb	1	1	1	1	cddp_vnb	2	1.544147844	14.6	618	12.5	8.8	2.1	0.001	1.6	1	0	NA	NA	cddp_vnb	2	0	S	28	5.815195072	60	30	12.32032854	1	1	1	1	1	0	0
64	1	adk	0	3	3	0	StadeIIIb	1	1	2	1	cddp_vnb	2	2.529774127	8.3	791	31.4	27.2	2.2	0.01	1.9	1	0	NA	NA	cddp_vnb	2	0	NA	NA	NA	66	33	19.51540041	0	0	0	0	0	0	0
45	1	other	0	4	2	0	StadeIIIb	1	0	0	1	cddp_vnb	2	2.792607803	10.7	670	16.6	15	1.2	0.01	0.3	1	0	NA	NA	cddp_vnb	2	0	NA	58	4.008213552	66	33	9.593429158	1	1	1	1	1	1	1
85	1	scc	0	3	1	0	StadeIIIa	1	0	1	1	carbo_taxol	4	1.544147844	12	420	10.8	7.6	1.8	0.1	1.1	0	0	0	NA	NA	NA	0	S	NA	NA	NA	NA	7.753593429	1	1	1	1	0	0	0
55	1	adk	0	2	3	0	StadeIIIb	1	0	0	1	cddp_vnb	3	1.018480493	15.4	264	8.4	5.1	2.4	0.2	0.7	1	0	NA	NA	cddp_vnb	1	0	NA	46	2.496919918	66	33	18.85831622	0	0	0	0	0	0	0
35	1	other	0	1	2	0	StadeIIIa	1	1	1	1	cddp_vnb	2	1.084188912	13.9	282	9.6	6	2.6	0.4	0.6	1	0	NA	NA	cddp_vnb	2	0	NA	37	2.36550308	66	33	9.133470226	1	1	0	1	1	1	1
56	2	other	0	4	2	0	StadeIIIb	1	1	1	1	other	2	1.018480493	12.7	434	10.6	6	3.5	0.5	0.6	1	0	NA	NA	cddp_vnb	2	0	NA	NA	NA	66	33	5.552361396	0	0	0	0	0	0	0
62	1	scc	0	3	3	0	StadeIIIb	1	0	1	1	carbo_taxol	2	0.755646817	12.1	301	6.6	4.7	1.1	0.2	0.6	1	0	NA	NA	carbo_taxol	2	0	S	50	2.266940452	66	33	11.43326489	1	1	0	1	1	1	0
71	1	scc	0	4	3	0	StadeIIIb	1	0	1	1	carbo_taxol	4	0.887063655	13.5	374	10.4	6.4	2.5	0.4	0.9	0	0	0	volume	NA	NA	0	RP	NA	NA	NA	NA	10.15195072	1	0	0	0	0	0	0
59	2	scc	0	4	1	0	StadeIIIa	1	0	1	1	cddp_vnb	2	1.347022587	17.2	364	9.9	6.1	2.8	0.2	0.8	1	0	NA	NA	NA	2	0	NA	43	2.95687885	66	33	11.33470226	0	0	0	0	0	0	0
67	1	adk	0	2	3	0	StadeIIIb	1	0	0	1	cddp_vnb	2	0.689938398	14.8	228	8.2	5.8	1.7	0.2	0.5	1	0	NA	NA	cddp_vnb	2	0	NA	49	2.004106776	66	33	8.772073922	1	0	0	0	1	0	1
68	1	adk	0	1	2	0	StadeIIIa	1	0	0	1	cddp_vnb	2	1.77412731	15.3	297	8.5	5.3	2.2	0.1	1	0	1	NA	NA	NA	NA	0	NA	31	3.811088296	60.5	22	6.669404517	1	0	0	0	1	1	0
70	1	adk	0	1	3	0	StadeIIIb	0	0	0	1	cddp_vnb	2	0.492813142	12.8	143	8.3	6.1	1	0.3	0.9	0	1	NA	NA	NA	NA	0	NA	48	2.299794661	66	33	4.336755647	1	0	0	0	1	1	0
59	2	adk	0	4	3	0	StadeIIIb	0	0	0	1	other	2	1.281314168	11.5	198	6.1	3.2	2.1	0.2	0.5	1	0	NA	NA	other	2	0	NA	45	2.595482546	66	33	5.716632444	1	0	0	0	1	0	0
63	2	adk	0	2	2	0	StadeIIIa	1	0	1	1	cddp_vnb	2	0.919917864	12.6	365	7.2	4.7	1.9	0.1	0.4	1	0	NA	NA	cddp_vnb	2	0	NA	47	2.299794661	66	33	5.519507187	0	0	0	0	0	0	0
63	2	adk	0	4	3	0	StadeIIIb	1	0	1	1	other	4	0.821355236	12.6	273	6	2.4	2.8	0.2	0.5	0	0	0	volume	NA	NA	0	RP	NA	NA	NA	NA	4.895277207	0	0	0	0	0	0	0
60	1	other	0	3	3	0	StadeIIIb	1	0	0	1	other	2	0.722792608	16	272	8	5	1.9	0.3	0.7	1	0	NA	NA	carbo_taxol	2	0	NA	45	2.299794661	66	33	3.679671458	0	0	0	0	0	0	0
42	1	adk	0	1	3	0	StadeIIIb	1	1	1	1	cddp_vnb	2	1.18275154	12.5	1424	11.1	8.2	2	0.1	0.7	1	0	NA	NA	carbo_taxol	2	0	P	NA	3.843942505	66	33	4.369609856	1	1	1	1	0	0	0
